# Supplementary material for: Evaluation of therapeutic effect of oral Ursodeoxycholic Acid on indirect hyperbilirubinemia in term neonates undergoing phototherapy: A randomized controlled clinical trial
Source: PLoS One. 2023 Dec 12;18(12):e0273516. doi: 10.1371/journal.pone.0273516 (PMC10715657; doi:10.1371/journal.pone.0273516)
Supplement: S1 Data — (XLSX) [file pone.0273516.s002.xlsx]

## Sheet: dr aghili - analysis (1)
gender	age	weight	history	tool	bilirobin_bastari	bilirobin_1	bilirobin_2	bilirobin_3	bilirobin_4	bilirobin_5	lbilirobin_6	bilirobin_tarkhis	tedad_test	avarez	group1	tool2
0	4	2800	0	2	19.6	19.6	16.2	10.4	7	#NULL!	#NULL!	7	4	0	1	48
0	7	3020	0	3	18.1	18.1	17.1	15.3	12	9.1	#NULL!	9.1	5	0	1	72
1	5	3150	0	1	18.57	18.57	14.8	10.2	8	#NULL!	#NULL!	8	4	0	1	24
0	7	3520	0	2	15.9	15.9	12.4	9.1	#NULL!	#NULL!	#NULL!	9.1	3	0	1	48
1	4	3760	0	2	17.9	17.9	12.8	8.9	#NULL!	#NULL!	#NULL!	8.9	3	0	1	48
1	4	3050	0	2	15.4	15.4	13.8	12.1	8.9	#NULL!	#NULL!	8.9	4	0	1	48
0	5	3460	0	2	19.7	19.7	15.6	10.2	7.4	#NULL!	#NULL!	7.4	4	0	1	48
0	4	2560	0	2	17.7	17.7	15.9	12.8	6.9	#NULL!	#NULL!	6.9	4	0	1	48
0	4	3260	0	1	18.8	18.8	12.1	6.7	#NULL!	#NULL!	#NULL!	6.7	3	0	1	24
1	6	3100	0	1	19.7	19.7	17.1	14.2	9.8	#NULL!	#NULL!	9.8	4	0	1	24
1	7	3820	0	2	19.67	19.67	14.4	7.3	#NULL!	#NULL!	#NULL!	7.3	3	0	1	48
1	6	3420	0	1	19.4	19.4	10.5	10.2	5.5	#NULL!	#NULL!	5.5	4	0	1	24
0	6	3240	0	2	19.6	19.6	15.8	10	6.2	#NULL!	#NULL!	6.2	4	0	1	48
0	5	3700	0	1	16.8	16.8	11.5	5	#NULL!	#NULL!	#NULL!	5	3	0	1	24
1	5.5	3100	0	2	15.6	15.6	14	12	9	6.5	#NULL!	6.5	5	0	1	48
1	4.5	3310	0	3	14.8	14.8	18.4	7.7	6.1	#NULL!	#NULL!	6.1	4	0	1	72
0	4	2750	0	1	14.5	14.5	5.2	7.6	#NULL!	#NULL!	#NULL!	7.6	3	0	1	24
0	7	4000	0	2	19.6	19.6	15	10	6	#NULL!	#NULL!	6	4	0	1	48
0	7	3550	0	3	15.9	15.9	12.8	9.1	#NULL!	#NULL!	#NULL!	9.1	3	0	1	72
1	6.5	2600	0	4	15.6	15.6	7.8	#NULL!	#NULL!	#NULL!	#NULL!	7.8	2	0	1	96
0	3.5	3310	0	1	14.7	14.7	8.9	#NULL!	#NULL!	#NULL!	#NULL!	8.9	2	0	1	24
1	4	3330	0	2	20	20	15.6	11	9	7	#NULL!	7	5	0	1	48
0	4	2540	0	2	17.7	17.7	16.7	13.8	8.9	#NULL!	#NULL!	8.9	4	0	1	48
0	4.5	2700	0	2	20	20	15.8	12	8.3	#NULL!	#NULL!	8.3	4	0	1	48
1	6	3100	0	1	17.1	17.1	13.8	6.9	#NULL!	#NULL!	#NULL!	6.9	3	0	1	24
1	4	2800	0	1	20	20	18.8	11.3	9	7.6	#NULL!	7.6	5	0	1	24
0	6	3400	0	2	18.9	18.9	16.1	12.8	11	6.7	#NULL!	6.7	5	0	1	48
1	4	3510	0	1	16.8	16.8	14.2	11	7.9	#NULL!	#NULL!	7.9	4	0	1	24
1	5	3400	0	1	18.4	18.4	12.1	6.5	#NULL!	#NULL!	#NULL!	6.5	3	0	1	24
0	4	3200	0	1	16.4	16.4	11.2	7	#NULL!	#NULL!	#NULL!	7	3	0	1	24
1	4	3010	0	1	16.9	16.9	12.1	6.7	#NULL!	#NULL!	#NULL!	6.7	3	0	1	24
0	3.5	3410	0	1	15.5	15.5	11.4	7.8	#NULL!	#NULL!	#NULL!	7.8	3	0	1	24
0	3.5	3400	0	1	19.2	19.2	14.8	10.5	6	#NULL!	#NULL!	6	4	0	1	24
1	6	3700	0	1	17.8	17.8	11.1	7.8	#NULL!	#NULL!	#NULL!	7.8	3	0	1	24
1	5.5	2890	0	1	17.2	12.1	5.5	#NULL!	#NULL!	#NULL!	#NULL!	5.5	2	0	1	24
1	6	3900	0	1	16.9	16.9	11.8	11.2	10	7.5	#NULL!	7.5	5	0	1	24
0	7	3540	0	2	15.9	15.9	12	10	7.5	#NULL!	#NULL!	7.5	4	0	1	48
1	5	3400	0	2	18.4	18.4	15.2	12	9.8	#NULL!	#NULL!	9.8	4	0	1	48
0	5.5	2890	0	2	17.8	17.8	14.7	11	9.1	#NULL!	#NULL!	9.1	4	0	1	48
0	4.5	2900	0	2	19.3	19.3	17.1	11.2	7.9	#NULL!	#NULL!	7.9	4	0	1	48
1	4	2800	0	1	18.4	18.4	14.8	7.7	5	#NULL!	#NULL!	5	4	0	1	24
1	4	3200	0	1	16.9	16.9	13.8	11.1	9	7	#NULL!	7	5	0	1	24
1	7	3610	0	1	15.2	15.2	10	9.6	6	#NULL!	#NULL!	6	4	0	1	24
1	7	3900	0	1	16.34	16.34	11.9	10	#NULL!	#NULL!	#NULL!	10	3	0	1	24
1	3	3700	1	2	16.6	16.6	13.7	8.1	8.6	#NULL!	#NULL!	8.6	4	0	1	48
0	7.5	3700	0	2	15.2	15.2	9.2	7.9	#NULL!	#NULL!	#NULL!	7.9	3	0	1	48
1	4.5	3220	0	2	20	20	15.6	10.9	8.8	#NULL!	#NULL!	8.8	4	0	1	48
0	6.5	3580	0	2	22	22	13.8	16.2	8.8	#NULL!	#NULL!	8.8	4	0	1	48
0	3.5	3400	1	2	17.9	17.9	13.4	11.2	#NULL!	#NULL!	#NULL!	11.2	3	0	1	48
0	3.5	3130	0	1	13.7	13.7	8.9	#NULL!	#NULL!	#NULL!	#NULL!	8.9	2	0	1	24
1	6	3120	0	1	15.4	15.4	9.6	15.4	10.2	#NULL!	#NULL!	10.2	4	0	1	24
1	5	2880	0	1	13.3	13.3	12.3	9.2	#NULL!	#NULL!	#NULL!	9.2	3	0	1	24
1	5	3200	0	1	18.75	18.75	15.1	8.2	#NULL!	#NULL!	#NULL!	8.2	3	#NULL!	1	24
0	3.5	2400	0	1	17.8	17.8	10.5	6.4	#NULL!	#NULL!	#NULL!	6.4	3	#NULL!	0	24
1	8	3300	0	2	17.9	17.9	14.2	8.3	6.6	#NULL!	#NULL!	6.6	4	#NULL!	0	48
1	3.5	3550	0	1	15.5	15.5	15	9.6	#NULL!	#NULL!	#NULL!	9.6	3	#NULL!	0	24
1	4.5	2540	0	1	15.5	15.5	8.6	#NULL!	#NULL!	#NULL!	#NULL!	8.6	2	#NULL!	0	24
0	6	2500	0	1	14.6	14.6	11	8.9	#NULL!	#NULL!	#NULL!	8.9	3	#NULL!	0	24
0	6	3200	1	2	16.7	16.7	7	#NULL!	#NULL!	#NULL!	#NULL!	7	2	#NULL!	0	48
0	4	2500	1	2	19.5	19.5	13	5.7	#NULL!	#NULL!	#NULL!	5.7	3	#NULL!	0	48
1	6	3690	1	2	15	15	10.1	#NULL!	#NULL!	#NULL!	#NULL!	10.1	2	#NULL!	0	48
0	18	3090	0	2	18.6	18.5	10.6	#NULL!	#NULL!	#NULL!	#NULL!	10.6	2	#NULL!	0	48
1	4	2820	0	2	12	12	12.8	15.7	8.2	#NULL!	#NULL!	8.2	4	#NULL!	0	48
1	4	2810	0	2	15.2	15.2	8.8	#NULL!	#NULL!	#NULL!	#NULL!	8.8	2	#NULL!	0	48
1	10	3390	0	2	15.8	15.8	11.6	9.1	#NULL!	#NULL!	#NULL!	9.1	3	#NULL!	0	48
1	5	2770	1	3	18.9	18.9	15.8	5.6	6	#NULL!	#NULL!	6	4	#NULL!	0	72
0	4.5	3230	2	1	15	15	13.5	10.2	#NULL!	#NULL!	#NULL!	10.2	3	#NULL!	0	24
1	3.5	3500	1	2	15.5	15.5	11.6	8.8	#NULL!	#NULL!	#NULL!	8.8	3	#NULL!	0	48
1	5	3000	0	2	15.5	15.5	10.5	13.8	9	#NULL!	#NULL!	9	4	#NULL!	0	48
0	5	3280	1	1	15.2	15.2	7.9	#NULL!	#NULL!	#NULL!	#NULL!	7.9	2	#NULL!	0	24
1	5	2850	0	2	14.6	14.6	10.2	#NULL!	#NULL!	#NULL!	#NULL!	10.2	2	#NULL!	0	48
0	8.5	2850	1	2	16.9	16.9	10	8.6	#NULL!	#NULL!	#NULL!	8.6	3	#NULL!	0	48
0	5.5	2500	0	2	19.8	19.8	11.3	6.2	#NULL!	#NULL!	#NULL!	6.2	3	#NULL!	0	48
0	5.5	3830	0	2	15.9	15.9	9.8	#NULL!	#NULL!	#NULL!	#NULL!	9.8	2	#NULL!	0	48
1	4	2500	0	2	16.1	16.1	7.6	#NULL!	#NULL!	#NULL!	#NULL!	7.6	2	#NULL!	0	48
1	4	3760	0	2	19.2	19.2	17.4	14.3	11.6	9.1	#NULL!	9.1	5	#NULL!	0	48
0	6	3800	0	2	18.8	18.8	14.4	12.8	11.4	9	#NULL!	9	5	#NULL!	0	48
0	5	3260	0	2	15.5	15.5	12.1	9.7	#NULL!	#NULL!	#NULL!	9.7	3	#NULL!	0	48
1	5	3100	0	1	15.9	15.9	12.8	10	6	#NULL!	#NULL!	6	4	#NULL!	0	24
1	4	3310	0	2	15.8	15.8	14.8	13.2	12.8	11	7.8	7.8	6	#NULL!	0	48
1	4	3180	0	2	18.9	18.9	16.8	14.9	13	12	9.1	9.1	6	#NULL!	0	48
1	6	3210	0	2	14.8	14.8	11.2	9	#NULL!	#NULL!	#NULL!	9	3	#NULL!	0	48
0	3.5	3160	0	2	17.8	17.8	15.2	14.1	13.5	12	7.4	7.4	6	#NULL!	0	48
1	4	3220	0	1	19.1	19.1	17.2	15.7	8	#NULL!	#NULL!	8	4	#NULL!	0	24
1	4.5	3000	0	2	16.2	16.2	14.8	13.1	12	10.2	7.8	7.8	6	#NULL!	0	48
1	3.5	3150	0	1	15.3	15.3	14.5	9.1	#NULL!	#NULL!	#NULL!	9.1	3	#NULL!	0	24
1	6.5	3050	0	3	18.7	18.7	15.9	14.3	13.7	8.7	#NULL!	8.7	5	#NULL!	0	72
1	3	3560	0	1	15.8	15.8	14	9.8	#NULL!	#NULL!	#NULL!	9.8	3	#NULL!	0	24
0	4	2800	0	3	19.1	19.1	17.2	15.7	13.4	10.5	6.2	6.2	6	#NULL!	0	72
1	5	3200	0	1	15.9	15.9	8.6	#NULL!	#NULL!	#NULL!	#NULL!	8.6	2	#NULL!	0	24
0	5	3000	0	2	17.8	17.8	14.1	13	12.5	10.5	9.1	9.1	6	#NULL!	0	48
0	4.5	3050	0	2	19.6	19.6	17.2	15.8	13.4	12.5	9	9	6	#NULL!	0	48
1	6	3100	0	1	15.8	15.8	11.2	10	#NULL!	#NULL!	#NULL!	10	3	#NULL!	0	24
1	6	3400	0	2	17.8	17.8	16.1	13.8	12	9.5	#NULL!	9.5	5	#NULL!	0	48
0	7	3800	0	2	19.4	19.4	15.8	14.2	13.5	11	10.1	10.1	6	#NULL!	0	48
0	3.5	3560	0	2	17.9	17.9	15.8	14.6	12.9	10.5	#NULL!	10.5	5	#NULL!	0	48
0	3	2890	0	2	17.8	17.8	16.2	15.8	13.9	12.8	8.7	8.7	6	#NULL!	0	48
0	5.5	3720	0	2	18.1	18.1	16.2	13.7	11.8	9.5	#NULL!	9.5	5	#NULL!	0	48
0	4.5	3400	0	1	16.7	16.7	14.1	10.5	#NULL!	#NULL!	#NULL!	10.5	3	#NULL!	0	24
1	5.5	3890	0	3	19.7	19.7	16.4	15.7	14.1	13.8	9.6	9.6	6	#NULL!	0	72
0	4.5	3330	0	2	18.7	18.7	16.2	14.7	10.9	#NULL!	#NULL!	10.9	4	#NULL!	0	48
0	6	3720	0	3	19.4	19.4	16.2	15.8	11.1	8.9	#NULL!	8.9	5	#NULL!	0	72
1	5.5	3240	0	1	16.3	16.3	14	10.2	#NULL!	#NULL!	#NULL!	10.2	3	#NULL!	0	24
1	4	3820	0	2	17.8	17.8	15.1	11.5	6.9	#NULL!	#NULL!	6.9	4	#NULL!	0	48
0	4	3450	0	3	19.8	19.8	16.5	15.4	11.8	9.5	#NULL!	9.5	5	#NULL!	0	72
1	3.5	3780	0	1	15.8	15.8	12.4	11.5	7.6	#NULL!	#NULL!	7.6	4	#NULL!	0	24
